# Supplementary material for: Non-Insulin Antidiabetic Agents and Lung Cancer Risk in Drug-Naive Patients with Type 2 Diabetes Mellitus: A Nationwide Retrospective Cohort Study
Source: Cancers (Basel). 2024 Jun 28;16(13):2377. doi: 10.3390/cancers16132377 (PMC11240387; doi:10.3390/cancers16132377)
Supplement: Supplementary file 1 [file cancers-16-02377-s001.zip]

Archive with 1 entries (1 files):
- cancers-3058218-supplementary.pdf
